# Supplementary material for: Critical Review of the Methodological Shortcoming of Ambulatory Blood Pressure Monitoring and Cognitive Function Studies
Source: Clocks Sleep. 2025 Mar 6;7(1):11. doi: 10.3390/clockssleep7010011 (PMC11941602; doi:10.3390/clockssleep7010011)
Supplement: Supplementary file 1 [file clockssleep-07-00011-s001.zip]

Archive with 1 entries (1 files):
- clockssleep-3327322-supplementary.pdf
